# Supplementary material for: Impact of Axillary Burden on Survival: A Comparative Study of Invasive Lobular Carcinoma and Invasive Ductal Carcinoma in Early-Stage Breast Cancer
Source: Cancers (Basel). 2025 Mar 17;17(6):1002. doi: 10.3390/cancers17061002 (PMC11940394; doi:10.3390/cancers17061002)
Supplement: Supplementary file 1 [file cancers-17-01002-s001.zip]

Archive with 1 entries (1 files):
- cancers-3479359-supplementary.pdf
